# Supplementary material for: Microanatomic Distribution of Myeloid Heme Oxygenase-1 Protects against Free Radical-Mediated Immunopathology in Human Tuberculosis
Source: Cell Rep. 2018 Nov 13;25(7):1938–1952.e5. doi: 10.1016/j.celrep.2018.10.073 (PMC6250977; doi:10.1016/j.celrep.2018.10.073)
Supplement: Table S2. List of Genes, Related to Figures 5 and S7 — List of differentially regulated genes in Mtb-infected HO-1−/− mice compared to HO-1+/+mice. [file mmc2.xlsx]

## Sheet: Sheet1
Gene	Description	Fold Change	Biological Function
Ifng	interferon gamma	-5.63	Cytokine activity
Xcl1	chemokine (C Motif) Ligand 1	-2.87	Cytokine activity
Chi3l3	chitinase 3-like 3	-2.38	catalytic activity
Cxcl9	chemokine (C-X-C motif) ligand 9	-2.1	Cytokine activity
Ccl6	chemokine (C-C motif) ligand 6	-2.02	Cytokine activity
Fasl	Fas ligand (TNF superfamily, member 6)	-1.97	Cytokine activity
Inhba	inhibin beta-A	-1.89	Cytokine activity
Ppih	peptidylprolyl Isomerase H (Cyclophilin H)	-1.84	Cytokine activity
Csf2	colony stimulating factor 2 (granulocyte-macrophage)	-1.84	Cytokine activity
Cxcl10	chemokine (C-X-C motif) ligand 10	-1.57	Cytokine activity
Ebi3	Epstein-Barr virus induced gene 3	1.56	Cytokine activity
Grn	granulin	1.56	Cytokine activity
Il18	interleukin 18	1.64	Cytokine activity
Cxcl16	chemokine (C-X-C motif) ligand 16	1.7	Cytokine activity
Ccl9	chemokine (C-C motif) ligand 9	1.71	Cytokine activity
Il10	interleukin 10	1.75	Cytokine activity
Tnfsf9	tumor necrosis factor (ligand) superfamily, member 9	1.83	Cytokine activity
Cklf	chemokine-like factor	1.98	Cytokine activity
Cd70	CD70 antigen	2.09	Cytokine activity
Il12b	interleukin 12b	4.12	Cytokine activity
Gzmb	granzyme B	-4.67	catalytic activity
Gzma	granzyme A	-2.62	catalytic activity
Ppap2a	phosphatidic acid phosphatase type 2A	1.81	catalytic activity
Blvrb	biliverdin reductase B (flavin reductase (NADPH))	1.83	catalytic activity
Tpi1	triosephosphate isomerase 1	1.83	catalytic activity
Ppm1h	protein phosphatase 1H (PP2C domain containing)	1.87	catalytic activity
Nans	N-acetylneuraminic acid synthase (sialic acid synthase)	1.87	catalytic activity
Gusb	glucuronidase, beta	1.97	catalytic activity
Cdk5rap1	CDK5 regulatory subunit associated protein 1	2.03	catalytic activity
Ggh	gamma-glutamyl hydrolase	2.17	catalytic activity
Htra1	HtrA serine peptidase 1	2.18	catalytic activity
F10	coagulation factor X	2.52	catalytic activity
Iigp1	interferon inducible GTPase 1	-4.41	nucleotide binding
Ikbkb	inhibitor of kappaB kinase beta	1.51	nucleotide binding
Rnd3	Rho family GTPase 3	1.59	nucleotide binding
Pik3cg	phosphoinositide-3-kinase, catalytic, gamma polypeptide	1.86	nucleotide binding
Irak3	interleukin-1 receptor-associated kinase 3	1.88	nucleotide binding
Mitf	microphthalmia-associated transcription factor	2.07	nucleotide binding
Papss2	3'-phosphoadenosine 5'-phosphosulfate synthase 2	2.07	nucleotide binding
Synj1	synaptojanin 1	2.1	nucleotide binding
Gyk	glycerol kinase	2.15	nucleotide binding
Kit	kit oncogene	2.15	nucleotide binding
Ppargc1a	peroxisome proliferative activated receptor, gamma, coactivator 1 alpha	2.18	nucleotide binding
Map4k4	mitogen-activated protein kinase kinase kinase kinase 4	2.21	nucleotide binding
Nav1	neuron navigator 1	2.32	nucleotide binding
Rhof	Ras homolog gene family, member f	2.36	nucleotide binding
Rab32	RAB32, member RAS oncogene family	2.45	nucleotide binding
Dock4	dedicator of cytokinesis 4	2.59	nucleotide binding
Dnahc2	dynein, axonemal, heavy chain 2	2.81	nucleotide binding
Taok3	TAO kinase 3	1.64	nucleotide binding
Klf10	Kruppel-like factor 10	1.84	nucleotide binding
Fgr	Gardner-Rasheed feline sarcoma viral (Fgr) oncogene homolog	1.83	nucleotide binding
Gatad2a	GATA zinc finger domain containing 2A	1.81	nucleotide binding
Klra3	killer cell lectin-like receptor, subfamily A, member 3	-3.15	receptor activity
Tlr1	toll-like receptor 1	1.55	receptor activity
Il1rn	interleukin 1 receptor antagonist	1.72	receptor activity
Ogfrl1	opioid growth factor receptor-like 1	1.84	receptor activity
Ifnar2	interferon (alpha and beta) receptor 2	1.85	receptor activity
Tbc1d8	TBC1 domain family, member 8B	2.03	receptor activity
Fcer1g	Fc receptor, IgE, high affinity I, gamma polypeptide	2.04	receptor activity
Gpr84	G protein-coupled receptor 84	2.09	receptor activity
Tlr13	toll-like receptor 13	2.12	receptor activity
Mfsd6	major facilitator superfamily domain containing 6	2.16	receptor activity
Marco	macrophage receptor with collagenous structure	2.23	receptor activity
Sema4a	sema domain(semaphorin) 4A	2.36	receptor activity
Gpr126	G protein-coupled receptor 126	2.41	receptor activity
Itgb2	integrin beta 2	2.45	receptor activity
Fpr1	formyl peptide receptor 1	2.49	receptor activity
Ms4a6d	membrane-spanning 4-domains, subfamily A, member 6D	2.6	receptor activity
Fpr2	formyl peptide receptor 2	2.63	receptor activity
Msr1	macrophage scavenger receptor 1	3.21	receptor activity
Ms4a6c	membrane-spanning 4-domains, subfamily A, member 6C	3.25	receptor activity
Treml4	triggering receptor expressed on myeloid cells-like 4	6.33	receptor activity
Clec4a3	C-type lectin domain family 4, member a3	10.24	receptor activity
Itgb8	Integrin, Alpha 8	3.27	receptor activity
Cd300a	CD300A antigen	1.89	receptor activity
Bmpr2	bone morphogenic protein receptor, type II (serine/threonine kinase)	2.02	ATP binding
Met	met proto-oncogene	3.3	ATP binding
Map4k3	mitogen-activated protein kinase kinase kinase kinase 3	3.44	ATP binding
Csf1r	colony stimulating factor 1 receptor	3.68	ATP binding
N4bp2l1	NEDD4 binding protein 2-like 1	1.65	ATP binding
Itm2c	integral membrane protein 2C	1.92	ATP binding
Atp6v1b2	ATPase, H+ transporting, lysosomal V1 subunit B2	1.99	ATP binding
Ktelc1	KTEL (Lys-Tyr-Glu-Leu) containing 1	2.15	Transferase activity
Gcnt2	glucosaminyl (N-acetyl) transferase 2, I-branching enzyme	3.08	transferase activity
Wdfy3	WD repeat and FYVE domain containing 3	3.94	transferase activity
B3galnt1	UDP-GalNAc:betaGlcNAc beta 1,3-galactosaminyltransferase, polypeptide 1	2	transferase activity
C3ar1	complement component 3a receptor 1	-2.02	signal transducer activity
Rgs10	regulator of G-protein signalling 10	2.15	signal transducer activity
A630033H20Rik	RIKEN cDNA A630033H20 gene	2.21	signal transducer activity
Ccr9	CCR9 chemokine (C-C motif) receptor 9	-1.57	signal transducer activity
Ccr6	chemokine (C-C motif) receptor 6	1.92	signal transducer activity
Emr1	EGF-like module containing, mucin-like, hormone receptor-like sequence 1	1.9	signal transducer activity
Vopp1	vesicular, overexpressed in cancer, prosurvival protein 1	1.82	signal transducer activity
Fscn1	fascin homolog 1, actin bundling protein (Strongylocentrotus purpuratus)	1.76	actin binding
Marcksl1	MARCKS-like 1	2.01	actin binding
Scin	scinderin	2.71	actin binding
Dst	destrin	3.09	actin binding
Pstpip2	proline-serine-threonine phosphatase-interacting protein 2	1.51	actin binding
Vasp	vasodilator-stimulated phosphoprotein	2.15	actin binding
Diap2	diaphanous homolog 2 (Drosophila)	1.92	actin binding
Mefv	Mediterranean fever	1.87	actin binding
Inf2	inverted formin, FH2 and WH2 domain containing	1.85	actin binding
Tpm1	tropomyosin 1, alpha	1.74	actin binding
Fmnl2	formin-like 2	1.65	actin binding
Cnn2	calponin 2	1.65	actin binding
Ccdc88a	coiled coil domain containing 88A	1.64	actin binding
Daam1	dishevelled associated activator of morphogenesis 1	1.64	actin binding
Klhl2	kelch-like 2, Mayven (Drosophila)	1.62	actin binding
Ssh1	slingshot homolog 1 (Drosophila)	1.6	actin binding
Marcks	MARCKS-like 1	1.59	actin binding
Pdlim5	PDZ and LIM domain 5	1.54	actin binding
Myo1f	myosin IF	1.88	actin binding
Flnb	Filamin, beta	1.85	actin binding
Gsn	Gelsolin	1.83	actin binding
Arg2	arginase type II	2.08	Ion binding
Cybb	cytochrome b-245, beta polypeptide	1.65	Ion binding
Egf	epidermal growth factor	1.82	Ion binding
Cyp4v3	cytochrome P450, family 4, subfamily v, polypeptide 3	2.01	Ion binding
Atox1	ATX1 (antioxidant protein 1) homolog 1 (yeast)	2.02	Ion binding
Dkk2	dickkopf homolog 2 (Xenopus laevis)	2.15	Ion binding
Rnf128	ring finger protein 128	2.18	Ion binding
Acp5	acid phosphatase 5, tartrate resistant	2.25	Ion binding
Gpx1	glutathione peroxidase 1	2.25	Ion binding
Actn1	actinin, alpha 1	2.59	Ion binding
Tgm2	transglutaminase 2, C polypeptide	2.61	ion binding
Slc11a1	solute carrier family 11 , member 1	3.26	Ion binding
Emr4	EGF-like module containing, mucin-like, hormone receptor-like sequence 4	3.42	ion binding
Mmp14	matrix metallopeptidase 14 (membrane-inserted)	2.79	Ion binding
Insm1	insulinoma-associated 1	2.11	ion binding
Ehd1	EH-domain containing 1	2	ion binding
Anubl1	AN1, ubiquitin-like, homolog (Xenopus laevis)	1.94	ion binding
Rasgrp1	RAS guanyl releasing protein 1	1.92	ion binding
Hba-a1 /// Hba-a2	hemoglobin alpha, adult chain 1 /// hemoglobin alpha, adult chain 2	-2.05	ion binding
Afp	alpha fetoprotein	1.9	ion binding
Anxa5	annexin A5	1.9	ion binding
Nid1	nidogen 1	1.85	ion binding
Zdhhc6	zinc finger, DHHC domain containing 6	1.84	ion binding
Calm1	calmodulin 1	1.84	ion binding
Atp11a	ATPase, class VI, type 11A	1.84	ion binding
Sumf1	sulfatase modifying factor 1	1.81	ion binding
Tbx21	T-box 21	-2.11	DNA binding
Serpina3g	serine (or cysteine) peptidase inhibitor, clade A, member 3G	-2.08	DNA binding
Irf8	interferon regulatory factor 8	-1.59	DNA binding
Stat4	signal transducer and activator of transcription 4	1.65	DNA binding
Relb	avian reticuloendotheliosis viral (v-rel) oncogene related B	1.89	DNA binding
Nostrin	nitric oxide synthase trafficker	2.03	DNA binding
Runx2	runt related transcription factor 2	2.21	DNA binding
Ift57	intraflagellar transport 57 homolog (Chlamydomonas)	2.23	DNA binding
Rbl2	retinoblastoma-like 2	2.53	DNA binding
Klf7	Kruppel-like factor 7 (ubiquitous)	2.57	DNA binding
Prkar2b	protein kinase, cAMP dependent regulatory, type II beta	2.63	DNA binding
Tcf7	transcription factor 7, T-cell specific	2.79	DNA binding
Nr4a2	nuclear receptor subfamily 4, group A, member 2	4.22	DNA binding
Spic	Spi-C transcription factor (Spi-1/PU.1 related)	5.57	DNA binding
Mxi1	Max interacting protein 1	1.9	DNA binding
Trps1	trichorhinophalangeal syndrome I	1.88	DNA binding
Gm3579	predicted gene 3579	1.88	DNA binding
Zeb2	zinc finger E-box binding homeobox 2	1.85	DNA binding
Tmpo	thymopoietin	1.84	DNA binding
Smarce1	SWI/SNF related, matrix associated, actin dependent regulator of chromatin, subfamily e, member 1	1.82	DNA binding
Pik3r5	phosphoinositide-3-kinase, regulatory subunit 5	1.67	Kinase activity
Dusp16	dual specificity phosphatase 16	2.1	Kinase activity
Pik3r6	phosphoinositide-3-kinase, regulatory subunit 6	2.23	Kinase activity
Acvr1	activin A receptor, type 1	1.6	Kinase activity
Actb	beta actin	-3.19	Kinase activity
Tex14	testis expressed gene 14	2.07	Kinase activity
Rp2h	retinitis pigmentosa 2 homolog (human)	1.93	Kinase activity
Trib3	tribbles homolog 3 (Drosophila)	-1.67	Kinase activity
4930506M07Rik	RIKEN cDNA 4930506M07 gene	4.21	Kinase activity
Sgk1	serum/glucocorticoid regulated kinase 1	1.91	Kinase activity
Cd14	CD14 antigen	1.89	Carbohydrate binding
Uap1	UDP-N-acetylglucosamine pyrophosphorylase 1	2.14	Carbohydrate binding
Clec4e	C-type lectin domain family 4, member e	2.77	carbohydrate binding
Cd302	CD302 antigen	4.05	Carbohydrate binding
Mpa2l	macrophage activation 2 like	-2.28	Molecular function
Klra18	killer cell lectin-like receptor, subfamily A, member 18	-2.1	Molecular function
Tgtp1	T-cell specific GTPase 1	-2.02	Molecular function
Tmtc2	transmembrane and tetratricopeptide repeat containing 2	2.06	Molecular function
Fnip2	folliculin interacting protein 2	2.07	Molecular function
Dram1	DNA-damage regulated autophagy modulator 1	2.11	Molecular function
Tctex1d2	Tctex1 domain containing 2	2.13	Molecular function
Igsf3	immunoglobulin superfamily, member 3	2.14	Molecular function
Stxbp6	syntaxin binding protein 6 (amisyn)	2.18	Molecular function
Kctd14	potassium channel tetramerisation domain containing 14	2.19	Molecular function
Fam49a	family with sequence similarity 49, member A	2.3	Molecular function
Lad1	ladinin	2.47	Molecular function
LOC100038947	signal-regulatory protein beta 1A / 1B	2.6	Molecular function
Gpr137b	G protein-coupled receptor 137B	2.69	Molecular function
4933402N22Rik	RIKEN cDNA 4933402N22 gene	2.74	Molecular function
Cytsb	cytospin B	2.99	Molecular function
1110032F04Rik	RIKEN cDNA 1110032F04 gene	3.2	Molecular function
Fam132a	family with sequence similarity 132, member A	3.72	Molecular function
Igsf6	immunoglobulin superfamily, member 6	4.12	Molecular function
Fam40b	family with sequence similarity 40, member B	4.2	Molecular function
Nkg7	natural killer cell group 7 sequence	-1.91	Molecular function
Atp1b1	ATPase, Na+/K+ transporting, beta 1 polypeptide	5.28	protein binding
Sdc1	syndecan 1	5.58	protein biding
Pid1	phosphotyrosine interaction domain containing 1	7.9	protein binding
Tgfbi	transforming growth factor, beta induced	13.37	protein binding
Kctd12	Potassium Channel Tetramerization Domain Containing 12	3.42	protein binding
Tsc22d1	TSC22 domain family, member 1	3.49	protein binding
Tmem176a	transmembrane protein 176A	4.2	protein binding
Sash1	SAM and SH3 domain containing 1	2.87	protein binding
Pdlim4	PDZ and LIM domain 4	2.65	protein binding
Ddit4	DNA-damage-inducible transcript 4	2.61	protein binding
Trim12	tripartite motif-containing 12	2.56	protein binding
Lrrc33	leucine rich repeat containing 33	1.82	protein binding
Xaf1	XIAP associated factor 1	1.82	protein binding
Smpdl3a	sphingomyelin phosphodiesterase, acid-like 3A	2.57	protein binding
Prnp	prion protein	2.58	protein binding
Socs3	suppressor of cytokine signaling 3	2.49	protein binding
Dnajc12	DnaJ (Hsp40) homolog, subfamily C, member 12	2.45	protein binding
Cyth3	cytohesin 3	2.45	protein binding
Atrnl1	attractin like 1	2.38	protein binding
AI451617	expressed sequence AI451617	2.41	protein binding
Trim34	tripartite motif-containing 34	2.36	protein binding
Tmem176b	transmembrane protein 176B	2.25	protein binding
Fnbp1l	formin binding protein 1-like	2.28	protein binding
Ptgs2	prostaglandin-endoperoxide synthase 2	-2.02	protein binding
Sema6d	sema domain, transmembrane domain , and cytoplasmic domain, 6D	2.28	protein binding
Prr5l	proline rich 5 like	2.22	protein binding
Rnf149	ring finger protein 149	2.15	protein binding
Adam9	a disintegrin and metallopeptidase domain 9 (meltrin gamma)	2.15	Protein binding
Pgap2	post-GPI attachment to proteins 2	2.12	protein binding
Snx18	sorting nexin 18	2.08	protein binding
Ugt1a1	arginase type II	2.04	protein binding
Prok2	prokineticin 2	2.04	Receptor binding
Cdc42ep3	CDC42 effector protein (Rho GTPase binding) 3	2.05	protein binding
Spred1	sprouty protein with EVH-1 domain 1, related sequence	2.07	protein binding
Rassf4	Rassf4	2.01	protein binding
Osbpl3	oxysterol binding protein-like 3	2.02	Protein binding
Cd1d1	CD1d1 antigen	1.5	protein binding
Ikbkg	inhibitor of kappaB kinase gamma	1.52	protein binding
Nfkbia	nuclear factor of kappa light polypeptide gene enhancer, alpha	1.58	protein binding
Ighg1	immunoglobulin heavy constant gamma 1 (G1m marker)	1.69	protein binding
Gnb4	guanine nucleotide binding protein (G protein), beta 4	1.71	protein binding
Mndal	myeloid nuclear differentiation antigen like	-5.13	protein binding
Mnda	myeloid cell nuclear differentiation antigen	-3.46	protein binding
Cln5	ceroid-lipofuscinosis, neuronal 5	1.99	protein binding
Tmem158	transmembrane protein 158	1.93	protein binding
Fermt3	fermitin family homolog 3 (Drosophila)	1.93	protein binding
Ostf1	osteoclast stimulating factor 1	1.91	protein binding
Klhl5	kelch-like 5 (Drosophila)	1.88	protein binding
Arhgap31	Rho GTPase activating protein 31	1.87	protein binding
Grasp	GRP1 (general receptor for phosphoinositides 1)-associated scaffold protein	1.86	protein binding
Lrrc8c	leucine rich repeat containing 8 family, member C	1.86	protein binding
Spry2	sprouty homolog 2 (Drosophila)	-2.34	protein binding
Lipa	lysosomal acid lipase A	2.1	Others
Lst1	leukocyte specific transcript 1	2.11	Others
Ctsb	cathepsin B	2.18	Others
Cd68	CD68 antigen	2.22	Others
Ighg	Immunoglobulin heavy chain (gamma polypeptide)	2.33	others
Tbc1d2b	TBC1 domain family, member 2B	2.37	Others
Defa-rs7	defensin, alpha, related sequence 7	2.44	Others
Pla2g7	platelet-activating factor acetylhydrolase	2.47	Others
Ccrn4l	CCR4 carbon catabolite repression 4-like	2.62	Others
Smad1	MAD homolog 1 (Drosophila)	2.69	others
Smpdl3b	sphingomyelin phosphodiesterase, acid-like 3B	2.98	Others
Cpd	carboxypeptidase D	3.18	Others
Sprr2d	small proline-rich protein 2D	5.09	Others
Xist	inactive X specific transcripts	15.68	Others
